# Supplementary material for: The Impact of the COVID-19 Pandemic on Rural Food Security in High Income Countries: A Systematic Literature Review
Source: Int J Environ Res Public Health. 2022 Mar 9;19(6):3235. doi: 10.3390/ijerph19063235 (PMC8954908; doi:10.3390/ijerph19063235)
Supplement: Supplementary file 1 [file ijerph-19-03235-s001.zip]

Archive with 1 entries (1 files):
- ijerph-1632062-SI.pdf
